# Supplementary material for: Laparoscopy in Low-Income Countries: 10-Year Experience and Systematic Literature Review
Source: Int J Environ Res Public Health. 2021 May 28;18(11):5796. doi: 10.3390/ijerph18115796 (PMC8198316; doi:10.3390/ijerph18115796)
Supplement: Supplementary file 1 [file ijerph-18-05796-s001.zip]

Archive with 1 entries (1 files):
- ijerph-1191329-supplementary.pdf
